# Supplementary material for: ﻿Revision of the Tomoderinae (Coleoptera, Anthicidae). Part V. Three new Macrotomoderus Pic, 1901 from continental China and an updated key to the Palaearctic species
Source: Zookeys. 2024 Nov 21;1218:231–50. doi: 10.3897/zookeys.1218.134413 (PMC11605296; doi:10.3897/zookeys.1218.134413)
Supplement: XML Treatment for Macrotomoderus [file zookeys.1218.134413-treatment1.xml]

<!DOCTYPE tp:taxon-treatment
  PUBLIC "-//TaxonX//DTD Taxonomic Treatment Publishing DTD v0 20100105//EN" "tax-treatment-NSO.dtd">
<tp:taxon-treatment xmlns:tp="http://www.plazi.org/taxpub"><tp:treatment-meta><kwd-group><label>Taxon classification</label><kwd>
                <named-content content-type="kingdom">Animalia</named-content>
              </kwd><kwd>
                <named-content content-type="order">Coleoptera</named-content>
              </kwd><kwd>
                <named-content content-type="family">Anthicidae</named-content>
              </kwd></kwd-group><mixed-citation publication-type="journal"><person-group><name><surname>Telnov</surname><given-names>Dmitry</given-names></name></person-group><article-title>﻿Revision of the <tp:taxon-name><tp:taxon-name-part taxon-name-part-type="subfamily">Tomoderinae</tp:taxon-name-part></tp:taxon-name> (<tp:taxon-name><tp:taxon-name-part taxon-name-part-type="order">Coleoptera</tp:taxon-name-part></tp:taxon-name>, <tp:taxon-name><tp:taxon-name-part taxon-name-part-type="family">Anthicidae</tp:taxon-name-part></tp:taxon-name>). Part V. Three new <italic><tp:taxon-name><tp:taxon-name-part taxon-name-part-type="genus" reg="Macrotomoderus">Macrotomoderus</tp:taxon-name-part></tp:taxon-name></italic> Pic, 1901 from continental China and an updated key to the Palaearctic species</article-title><source>Zookeys</source><day>21</day><month>11</month><year>2024</year><volume>1218</volume><fpage>231</fpage><lpage>250</lpage><pub-id pub-id-type="doi">10.3897/zookeys.1218.134413</pub-id></mixed-citation></tp:treatment-meta><tp:nomenclature><label>﻿Genus</label><tp:taxon-name>
              <object-id xmlns:xlink="http://www.w3.org/1999/xlink" content-type="arpha" xlink:type="simple">EE0E4288-3216-5AA9-A8E5-0BE52AECF329</object-id>
              <tp:taxon-name-part taxon-name-part-type="genus" reg="Macrotomoderus">Macrotomoderus</tp:taxon-name-part>
            </tp:taxon-name><tp:taxon-authority>Pic, 1901</tp:taxon-authority><tp:nomenclature-citation-list><tp:nomenclature-citation><tp:taxon-name>
                  <tp:taxon-name-part taxon-name-part-type="genus" reg="Derarimus"/>
                </tp:taxon-name><comment>= <tp:taxon-name><tp:taxon-name-part taxon-name-part-type="genus" reg="Derarimus">Derarimus</tp:taxon-name-part></tp:taxon-name> Bonadona, 1978: 655, synonymy introduced by <xref ref-type="bibr" rid="B7">Telnov (2007a)</xref>. Type species: <tp:taxon-name><tp:taxon-name-part taxon-name-part-type="genus" reg="Derarimus">Derarimus</tp:taxon-name-part><tp:taxon-name-part taxon-name-part-type="species" reg="carinatus">carinatus</tp:taxon-name-part></tp:taxon-name> Bonadona, 1978: 655 original designation. </comment></tp:nomenclature-citation></tp:nomenclature-citation-list></tp:nomenclature><tp:treatment-sec sec-type="type species" id="SECID0EZJAC"><title>Type species.</title><p><italic><tp:taxon-name><tp:taxon-name-part taxon-name-part-type="genus" reg="Macrotomoderus">Macrotomoderus</tp:taxon-name-part><tp:taxon-name-part taxon-name-part-type="species" reg="latipennis">latipennis</tp:taxon-name-part></tp:taxon-name></italic> Pic, 1901: 741 by monotypy.</p></tp:treatment-sec><ref-list><ref id="B7"><mixed-citation xmlns:xlink="http://www.w3.org/1999/xlink" xlink:type="simple"><person-group><name name-style="western"><surname>Telnov</surname><given-names>D</given-names></name></person-group> (<year>2007a</year>) <article-title>Revision der <tp:taxon-name><tp:taxon-name-part taxon-name-part-type="subfamily">Tomoderinae</tp:taxon-name-part></tp:taxon-name>. Die <italic><tp:taxon-name><tp:taxon-name-part taxon-name-part-type="genus">Macrotomoderus</tp:taxon-name-part><tp:taxon-name-part taxon-name-part-type="species">gracilicollis</tp:taxon-name-part></tp:taxon-name></italic>-Artengruppe (<tp:taxon-name><tp:taxon-name-part taxon-name-part-type="order">Coleoptera</tp:taxon-name-part></tp:taxon-name>: <tp:taxon-name><tp:taxon-name-part taxon-name-part-type="family">Anthicidae</tp:taxon-name-part></tp:taxon-name>). Mitteilungen des Internationalen Entomologischen Vereins e.V.</article-title><volume>32</volume>(<issue>1–2</issue>): <fpage>1</fpage>–<lpage>25</lpage>.</mixed-citation></ref></ref-list></tp:taxon-treatment>
