# Supplementary material for: ﻿Revision of the Tomoderinae (Coleoptera, Anthicidae). Part V. Three new Macrotomoderus Pic, 1901 from continental China and an updated key to the Palaearctic species
Source: Zookeys. 2024 Nov 21;1218:231–50. doi: 10.3897/zookeys.1218.134413 (PMC11605296; doi:10.3897/zookeys.1218.134413)
Supplement: XML Treatment for Macrotomoderus hirsutus [file zookeys.1218.134413-treatment3.xml]

<!DOCTYPE tp:taxon-treatment
  PUBLIC "-//TaxonX//DTD Taxonomic Treatment Publishing DTD v0 20100105//EN" "tax-treatment-NSO.dtd">
<tp:taxon-treatment xmlns:tp="http://www.plazi.org/taxpub"><tp:treatment-meta><kwd-group><label>Taxon classification</label><kwd>
                <named-content content-type="kingdom">Animalia</named-content>
              </kwd><kwd>
                <named-content content-type="order">Coleoptera</named-content>
              </kwd><kwd>
                <named-content content-type="family">Anthicidae</named-content>
              </kwd></kwd-group><mixed-citation publication-type="journal"><person-group><name><surname>Telnov</surname><given-names>Dmitry</given-names></name></person-group><article-title>﻿Revision of the <tp:taxon-name><tp:taxon-name-part taxon-name-part-type="subfamily">Tomoderinae</tp:taxon-name-part></tp:taxon-name> (<tp:taxon-name><tp:taxon-name-part taxon-name-part-type="order">Coleoptera</tp:taxon-name-part></tp:taxon-name>, <tp:taxon-name><tp:taxon-name-part taxon-name-part-type="family">Anthicidae</tp:taxon-name-part></tp:taxon-name>). Part V. Three new <italic><tp:taxon-name><tp:taxon-name-part taxon-name-part-type="genus" reg="Macrotomoderus">Macrotomoderus</tp:taxon-name-part></tp:taxon-name></italic> Pic, 1901 from continental China and an updated key to the Palaearctic species</article-title><source>Zookeys</source><day>21</day><month>11</month><year>2024</year><volume>1218</volume><fpage>231</fpage><lpage>250</lpage><pub-id pub-id-type="doi">10.3897/zookeys.1218.134413</pub-id></mixed-citation></tp:treatment-meta><tp:nomenclature><label>﻿</label><tp:taxon-name>
              <object-id xmlns:xlink="http://www.w3.org/1999/xlink" content-type="arpha" xlink:type="simple">CA80F68F-D59F-5875-92FD-C5710B3F9323</object-id>
              <tp:taxon-name-part taxon-name-part-type="genus" reg="Macrotomoderus">Macrotomoderus</tp:taxon-name-part>
              <tp:taxon-name-part taxon-name-part-type="species" reg="hirsutus">hirsutus</tp:taxon-name-part>
              <object-id xmlns:xlink="http://www.w3.org/1999/xlink" content-type="zoobank" xlink:type="simple">https://zoobank.org/1D16E28A-F43F-40E5-88C6-82CCAB013AB1</object-id>
            </tp:taxon-name><tp:taxon-status xmlns:xlink="http://www.w3.org/1999/xlink" xlink:type="simple">sp. nov.</tp:taxon-status><xref ref-type="fig" rid="F3">Figs 3</xref><xref ref-type="fig" rid="F4">, 4</xref></tp:nomenclature><tp:treatment-sec sec-type="type material" id="SECID0EODAE"><title>Type material designated.</title><p><bold><italic>Holotype</italic></bold> • ♂ <named-content xmlns:xlink="http://www.w3.org/1999/xlink" content-type="dwc:institutional_code" xlink:title="Naturkundemuseum Erfurt, Erfurt, Germany" xlink:href="http://grbio.org/institution/naturkundemuseum-erfurt" xlink:type="simple">NME</named-content>: “CHINA: Hubei: Dabashan; 13 km NW Muyuping 1900 m leg. Stary 16.7.2002” [printed].</p></tp:treatment-sec><tp:treatment-sec sec-type="description" id="SECID0E5DAE"><title>Measurements.</title><p>Holotype, total body length 3.8 mm; head including exposed part of cranial ‘neck’ 0.9 mm long, across eyes 0.9 mm wide, pronotum 1.1 mm long, maximum width 0.9 mm, minimum width 0.35 mm, elytra 2.3 mm long, 1.7 mm combined wide.</p></tp:treatment-sec><tp:treatment-sec sec-type="description" id="SECID0EDEAE"><title>Description.</title><p>Holotype, male. Head and pronotum brown, elytra pale brown. Mouthparts, antennae, palps, and legs pale brownish–testaceous. Head ovoid, moderately glossy dorsally and ventrally, with moderate, nearly circular compound eyes which are slightly protruding beyond lateral outline of head. Head rounded in broad arc posterior to eyes. Head dorsal punctures minute but rather deep, denser on occiput and vertex. Intervening spaces 2–4 × as wide as punctures. Head dorsal setae yellowish, inconspicuous on most of head dorsum but long and dense, forming a subconical bristle (in dorsal view) at head base and therefore concealing median part of anterior pronotal margin. Apical portions of these long head–base setae are curled and in part tangled (Fig. <xref ref-type="fig" rid="F3">3B, C</xref>). Antenna exceeds slightly beyond base of elytra when directed posteriad. Antennomere 3 subequal in length to antennomere 2, antennomeres 6–10 transverse, of which 8–10 strongly so. Terminal antennomere asymmetrically triangular with rounded apex, ~ 1.6 × as long as penultimate antennomere. Terminal maxillary palpomere securiform. Pronotum stout, moderately glossy dorsally and laterally, approximately as wide as head across compound eyes, with broad, medially strongly notched (in dorsal view) postmedian lateral constriction. Anterior lobe much wider than posterior, its front margin broadly rounded, dorsally without modifications and anterior rim. Anterior lobe nearly flat in lateral view (Fig. <xref ref-type="fig" rid="F3">3B</xref>). Lateral constriction does not continue onto disc in lateral view (Fig. <xref ref-type="fig" rid="F3">3B</xref>). Lateral pronotal fovea wide at lower (lateroventral) extent of laterally strongly declivous pronotal disc, not widens upwards towards pronotal disc in lateral view, lateral edges of fovea carinate, moderately separated and densely setose (all in lateral view), in dorsal view denticle-like. In lateral view anterior and posterior edge of pronotal fovea completely covered with bristle of short golden setae. Cavity in lateral wall of pronotum moderate. In dorsal view, lateral pronotal fovea wide, anterior and posterior denticle clearly visible, dense brush-like setose (Fig. <xref ref-type="fig" rid="F3">3A, C</xref>). Pronotal punctures on disc similar to those on head dorsum, intervening spaces 3–7 × as wide as punctures; lateral constriction dorsally with irregularly shaped and variably dense and deep, generally moderately to strongly elongated punctures; median ones particularly large and elongate, groove-like. Dorsal pronotal setae moderately dense, but much denser on lateral sides of pronotum, especially in constriction area where setation effectively conceals shape of lateral pronotal denticles. Several longer erect tactile setae on lateral sides of anterior lobe. Scutellar shield minute, apically rounded, glabrous, and glossy. Elytra moderately glossy, dorsally elongate elliptical, slightly convex in lateral view, widened laterally around midlength, lateral margins broadly rounded, humerus obsolete (apterous species). Elytral punctures stronger and larger than those on dorsal forebody, more or less regularly circular, smaller than dorsal punctures on lateral pronotal constriction. Punctures becoming more flat and somewhat sparser on apical third of elytra. Intervening spaces ~ 3–5 × as wide as diameter of punctures. Elytral setae long and sparse, suberect, yellowish. Male tergite and sternite VII broadly rounded at posterior margin. Sternite IX rod–like, slightly bisinuate (Fig. <xref ref-type="fig" rid="F4">4A</xref>). Aedeagus as in Fig. <xref ref-type="fig" rid="F4">4B–G</xref>, elongate, narrows apically, apex somewhat subspatulate, widened and rounded. Endophallic armature of numerous large peculiarly spike/nail-shaped spines (Fig. <xref ref-type="fig" rid="F4">4B–F</xref>).</p><fig id="F3" position="float" orientation="portrait"><object-id xmlns:xlink="http://www.w3.org/1999/xlink" content-type="doi" xlink:type="simple">10.3897/zookeys.1218.134413.figure3</object-id><object-id xmlns:xlink="http://www.w3.org/1999/xlink" content-type="arpha" xlink:type="simple">DC55F809-C8D1-5774-BBAE-7CA57FEB4604</object-id><label>Figure 3.</label><caption><p><italic><tp:taxon-name><tp:taxon-name-part taxon-name-part-type="genus" reg="Macrotomoderus">Macrotomoderus</tp:taxon-name-part><tp:taxon-name-part taxon-name-part-type="species" reg="hirsutus">hirsutus</tp:taxon-name-part></tp:taxon-name></italic> sp. nov. holotype ♂ <bold>A</bold> habitus, dorsal view <bold>B</bold> ditto, lateral view <bold>C</bold> dorsal forebody. Scale bars: 1 mm.</p></caption><graphic xmlns:xlink="http://www.w3.org/1999/xlink" xlink:href="zookeys-1218-231_article-134413__-g003.jpg" position="float" orientation="portrait" xlink:type="simple" id="oo_1180020.jpg"><uri content-type="original_file" xlink:type="simple">https://binary.pensoft.net/fig/1180020</uri></graphic></fig><fig id="F4" position="float" orientation="portrait"><object-id xmlns:xlink="http://www.w3.org/1999/xlink" content-type="doi" xlink:type="simple">10.3897/zookeys.1218.134413.figure4</object-id><object-id xmlns:xlink="http://www.w3.org/1999/xlink" content-type="arpha" xlink:type="simple">132EDE69-9FE4-5402-B0CC-10154EEB100D</object-id><label>Figure 4.</label><caption><p><italic><tp:taxon-name><tp:taxon-name-part taxon-name-part-type="genus" reg="Macrotomoderus">Macrotomoderus</tp:taxon-name-part><tp:taxon-name-part taxon-name-part-type="species" reg="hirsutus">hirsutus</tp:taxon-name-part></tp:taxon-name></italic> sp. nov. holotype ♂, terminalia and aedeagus <bold>A</bold> sternite IX, lateral view <bold>B</bold> aedeagus, ventral view <bold>C</bold> ditto, lateral view <bold>D</bold> ditto, median portion, endophallic armature <bold>E</bold> ditto, basal portion, endophallic armature <bold>F</bold> ditto, endophallic armature, lateral view of basal portion <bold>G</bold> ditto, ventral view of apex [not to scale].</p></caption><graphic xmlns:xlink="http://www.w3.org/1999/xlink" xlink:href="zookeys-1218-231_article-134413__-g004.jpg" position="float" orientation="portrait" xlink:type="simple" id="oo_1180021.jpg"><uri content-type="original_file" xlink:type="simple">https://binary.pensoft.net/fig/1180021</uri></graphic></fig><p><bold><italic>Sexual dimorphism</italic>.</bold> Female is unknown.</p></tp:treatment-sec><tp:treatment-sec sec-type="Differential diagnosis" id="SECID0EQHAE"><title>Differential diagnosis.</title><p>This species is readily recognized due to the presence of the dense clump of setae on male head base in the combination with the peculiar, spike/nail-like endophallic armature of the aedeagus. The shape of the aedeagus somewhat resembles that of <italic><tp:taxon-name><tp:taxon-name-part taxon-name-part-type="genus" reg="Macrotomoderus">M.</tp:taxon-name-part><tp:taxon-name-part taxon-name-part-type="species" reg="dali">dali</tp:taxon-name-part></tp:taxon-name></italic> Telnov, 2022 (Yunnan, China), <italic><tp:taxon-name><tp:taxon-name-part taxon-name-part-type="genus" reg="Macrotomoderus">M.</tp:taxon-name-part><tp:taxon-name-part taxon-name-part-type="species" reg="muli">muli</tp:taxon-name-part></tp:taxon-name></italic> Telnov, 2022 (Sichuan, China), and <italic><tp:taxon-name><tp:taxon-name-part taxon-name-part-type="genus" reg="Macrotomoderus">M.</tp:taxon-name-part><tp:taxon-name-part taxon-name-part-type="species" reg="wudu">wudu</tp:taxon-name-part></tp:taxon-name></italic> Telnov, 2022 (Gansu, China), but all three have entirely different endophallic armatures. The head base with more or less dense setation is present in <italic><tp:taxon-name><tp:taxon-name-part taxon-name-part-type="genus" reg="Macrotomoderus">M.</tp:taxon-name-part><tp:taxon-name-part taxon-name-part-type="species" reg="conus">conus</tp:taxon-name-part></tp:taxon-name></italic> Telnov, 2018, <italic><tp:taxon-name><tp:taxon-name-part taxon-name-part-type="genus" reg="Macrotomoderus">M.</tp:taxon-name-part><tp:taxon-name-part taxon-name-part-type="species" reg="gracilis">gracilis</tp:taxon-name-part></tp:taxon-name></italic> Telnov, 2018, <italic><tp:taxon-name><tp:taxon-name-part taxon-name-part-type="genus" reg="Macrotomoderus">M.</tp:taxon-name-part><tp:taxon-name-part taxon-name-part-type="species" reg="microscopicus">microscopicus</tp:taxon-name-part></tp:taxon-name></italic> Telnov, 2018, <italic><tp:taxon-name><tp:taxon-name-part taxon-name-part-type="genus" reg="Macrotomoderus">M.</tp:taxon-name-part><tp:taxon-name-part taxon-name-part-type="species" reg="monstrificabilis">monstrificabilis</tp:taxon-name-part></tp:taxon-name></italic> Telnov, 2018, <italic><tp:taxon-name><tp:taxon-name-part taxon-name-part-type="genus" reg="Macrotomoderus">M.</tp:taxon-name-part><tp:taxon-name-part taxon-name-part-type="species" reg="perforatus">perforatus</tp:taxon-name-part></tp:taxon-name></italic> Telnov, 2018, and <italic><tp:taxon-name><tp:taxon-name-part taxon-name-part-type="genus" reg="Macrotomoderus">M.</tp:taxon-name-part><tp:taxon-name-part taxon-name-part-type="species" reg="schuelkei">schuelkei</tp:taxon-name-part></tp:taxon-name></italic> Telnov, 2018 (all from Yunnan, China), but other morphological features and the endophallic armature are quite different.</p></tp:treatment-sec><tp:treatment-sec sec-type="ecology" id="SECID0EZKAE"><title>Ecology.</title><p>Collected at 1900 m a.s.l.</p></tp:treatment-sec><tp:treatment-sec sec-type="distribution" id="SECID0E5KAE"><title>Distribution.</title><p>Known from Daba Mountains in western part of Hubei Province, central China.</p></tp:treatment-sec><tp:treatment-sec sec-type="etymology" id="SECID0EDLAE"><title>Etymology.</title><p>From Latin <italic>hirsutus</italic> – shaggy, hairy, bristly, referring to the bristle of setae on the head base of this species.</p></tp:treatment-sec></tp:taxon-treatment>
